# Supplementary material for: Genetic diversification patterns in swine influenza A virus (H1N2) in vaccinated and nonvaccinated animals
Source: Front Cell Infect Microbiol. 2023 Sep 15;13:1258321. doi: 10.3389/fcimb.2023.1258321 (PMC10540852; doi:10.3389/fcimb.2023.1258321)
Supplement: Supplementary file 1 [file Table_1.xlsx]

## Sheet: Temperatures
Supplementary Table 1. Pig rectal temperature profile. Temperatures are indicated in °C.
	Pig ID	Euthanasia day
Group			0 dpi	1 dpi	2 dpi	3 dpi	4 dpi	5 dpi	6 dpi	7 dpi	8 dpi	9 dpi
Vaccinated Animals	1	2 dpi	40.56	39.88	40.64
	2		39.88	40.03	39.8
	3		40.18	40.04	39.8
	4	5 dpi	39.88	39.66	39.63	39.15	40.33	39.81
	5		39.82	40.18	39.4	39.18	40.31	39.84
	6		39.66	39.48	39.38	39.2	39.67	39.63
	7	9 dpi	39.96	39.3	39.1	39.14	39.33	39.49	39.27	39.1	39.31	39.27
	8		39.54	40.1	39.63	39.7	39.47	39.38	39.51	39.49	39.49	39.4
	mean		39.935	39.8338	39.6725	39.274	39.822	39.63	39.39	39.295	39.4	39.335
	sd		0.296268	0.298787	0.427164	0.214065	0.42078	0.178101	0.12	0.195	0.09	0.065
Nonvaccinated Animals	9	2 dpi	40.16	40.7	40.15
	10		40.86	40.82	40.2
	11		40.02	39.76	40.18
	12	5 dpi	40	41.85	39.88	40.32	39.55	39.57
	13		39.94	41.3	39.67	39.6	39.55	39.72
	14		39.74	41.55	39.67	39.72	39.7	39.52
	15	9 dpi	40.2	41.74	39.6	39.57	39.4	39.48	39.6	39.44	39.55	40.02
	16		40.02	39.7	39.7	39.8	39.8	39.4	39.5	39.48	39.4	39.22
	mean		40.1175	40.9275	39.8813	39.802	39.6	39.538	39.55	39.46	39.475	39.62
	sd		0.330962	0.842662	0.25754	0.304007	0.15411	0.119248	0.0707107	0.0282843	0.106066	0.565685
Bold numbers indicate animals with fever ( temperatures > 40 °C)
