# Supplementary material for: Genetic diversification patterns in swine influenza A virus (H1N2) in vaccinated and nonvaccinated animals
Source: Front Cell Infect Microbiol. 2023 Sep 15;13:1258321. doi: 10.3389/fcimb.2023.1258321 (PMC10540852; doi:10.3389/fcimb.2023.1258321)
Supplement: Supplementary file 2 [file Table_2.xlsx]

## Sheet: Number of reads per segment per
Supplementary Table S2. Total number of reads mapped against reference genome H1N2 after post-mapping filter application. The total number of reads per sample and influenza A virus genome segment are shown in the table.
			Total number of reads mapped against each Genomic segment after PCR duplicates removal
	Group	Sample	PB2	PB1	PA	HA	NP	NA	M	NS	TOTAL
	Inoculum	Inoculum	15889	6759	5504	1477	1130	1509	2355	1313	35936
	Vaccinated Animals	1 BALF	14866	5454	6494	4022	5632	5451	10963	9720	62602
		2 BALF	13522	8386	8084	4454	8295	9208	21492	24881	98322
		4 BALF	7117	2658	3366	3154	5486	4843	17779	15550	59953
		5 3 dpi	6638	5881	6748	3071	4261	2352	16928	13666	59545
		5 4 dpi	4302	4466	4306	870	2030	1401	6326	5673	29374
		5 5 dpi	3509	1140	1161	1064	1305	1145	2615	2230	14169
		5 BALF	4833	2533	2953	2271	4145	2124	8911	6634	34404
		6 4 dpi	4305	1917	3250	2039	5317	1966	13456	14502	46752
		6 BALF	3519	4021	4571	2986	4934	4297	10330	7638	42296
		7 3 dpi	12848	9004	5828	6314	17309	11650	65174	49600	177727
		7 4 dpi	469	410	170	574	1274	1571	5818	5504	15790
		8 4 dpi	2850	1505	4677	993	1255	1055	5904	4832	23071
	Nonvaccinated Animals	9 BALF	8760	5099	4143	4103	7347	4732	21805	16445	72434
		10 BALF	4659	3423	2977	2917	4798	2473	14165	10744	46156
		11 BALF	4555	1913	1451	767	2376	2083	4236	1936	19317
		12 3 dpi	7791	2738	4037	3819	5959	4383	11472	8848	49047
		12 4 dpi	4360	824	2649	853	1278	1221	2102	2399	15686
		12 5 dpi	2395	1525	2071	1640	2139	2122	6816	6400	25108
		12 BALF	34946	9942	11303	12049	14888	8998	45294	41546	178966
		13 3 dpi	2393	976	2099	1298	3059	2605	9864	7624	29918
		13 4 dpi	1526	0	485	1673	2381	2164	1262	4778	14269
		13 5 dpi	11382	6008	6173	2664	6921	4860	19833	18785	76626
		13 BALF	5904	4041	4439	1911	3806	2066	14681	12673	49521
		14 3 dpi	6370	6211	7958	1470	5204	3156	21858	18800	71027
		14 4 dpi	11233	6263	7794	4415	7088	3927	18295	16791	75806
		14 BALF	3969	3627	4777	600	995	1568	3105	2551	21192
		15 3 dpi	3256	3883	3326	2059	4119	3030	9361	7166	36200
		15 5 dpi	1781	1541	1993	880	1009	1199	4755	4567	17725
		16 3 dpi	11009	7785	8187	6454	7301	5271	28223	29525	103755
		16 4 dpi	17511	9426	16507	6969	10454	7116	36007	29189	133179
		16 5 dpi	6349	3742	4885	2159	4979	3246	13836	10720	49916
		16 9 dpi	5609	366	937	1848	1423	2591	11725	8676	33175
		17 3 dpi	5199	3663	4149	2244	3995	2632	8498	8191	38571
		17 4 dpi	7363	6871	8276	4324	7973	4508	19818	16152	75285
										TOTAL	1932820
