# Supplementary material for: Genetic diversification patterns in swine influenza A virus (H1N2) in vaccinated and nonvaccinated animals
Source: Front Cell Infect Microbiol. 2023 Sep 15;13:1258321. doi: 10.3389/fcimb.2023.1258321 (PMC10540852; doi:10.3389/fcimb.2023.1258321)
Supplement: Supplementary file 3 [file Table_3.xlsx]

## Sheet: Suppmentary
Supplementary Table S3. Total count of synonymous (syn) and nonsynonymous (nsyn) de novo substitutions found per group and segment at 1 and 5 % of allele frequency.
	SIAV segment	Allele frequency ≥ 1%				Allele frequency ≥ 5%
		Vaccinated		Nonvaccinated		Vaccinated		Nonvaccinated
		syn	nsyn	syn	nsyn	syn	nsyn	syn	nsyn
	PB2	8	14	20	17	5	3	10	9
	PB1	5	2	12	17	2	1	7	11
	PA	5	9	13	20	2	4	9	10
	HA	2	7	8	7	1	4	7	7
	NP	8	7	10	5	3	4	3	3
	NA	2	7	9	10	2	5	5	4
	M	8	6	19	21	4	1	1	4
	NS	5	17	28	39	0	5	3	3
