# Supplementary material for: Genetic diversification patterns in swine influenza A virus (H1N2) in vaccinated and nonvaccinated animals
Source: Front Cell Infect Microbiol. 2023 Sep 15;13:1258321. doi: 10.3389/fcimb.2023.1258321 (PMC10540852; doi:10.3389/fcimb.2023.1258321)
Supplement: Supplementary file 4 [file Table_4.xlsx]

## Sheet: SNV_Denovo
Supplementary Table S4. Total De novo SNV detected in swine IAV H1N2, in samples collected from vaccinated and nonvaccinated pigs.
Group	Pig ID	Sample	Sampling day	Gene	Nucleotide change		Aminoacidic change		Depth of read	Alt. base count	Allele frequency	Effect on variant
					ref. → alt.	position	ref. → alt.	position
Vaccinated	1	BALF	2 dpi	NS1	C→A	668	A→E	223	1264	15	1.19	nonsynonymous
Vaccinated	1	BALF	2 dpi	NA	G→A	515	R→K	172	490	11	2.24	nonsynonymous
Vaccinated	1	BALF	2 dpi	PA	T→A	1465	C→S	489	335	12	3.58	nonsynonymous
Vaccinated	1	BALF	2 dpi	PA	C→T	1603	H→Y	535	344	11	3.2	nonsynonymous
Vaccinated	2	BALF	2 dpi	NS1	C→A	584	S→Y	195	2841	121	4.26	nonsynonymous
Vaccinated	2	BALF	2 dpi	NS1	G→A	408	V→V	136	2455	56	2.28	synonymous
Vaccinated	2	BALF	2 dpi	M1	A→G	582	G→G	194	2737	602	21.99	synonymous
Vaccinated	2	BALF	2 dpi	M1	C→T	617	A→V	206	2574	26	1.01	nonsynonymous
Vaccinated	2	BALF	2 dpi	NA	A→G	178	R→G	60	789	81	10.27	nonsynonymous
Vaccinated	2	BALF	2 dpi	NA	G→T	1387	D→Y	463	380	40	10.53	nonsynonymous
Vaccinated	2	BALF	2 dpi	NP	G→A	1307	R→K	436	611	43	7.04	nonsynonymous
Vaccinated	2	BALF	2 dpi	HA	T→C	832	S→P	278	318	10	3.14	nonsynonymous
Vaccinated	2	BALF	2 dpi	HA	G→A	1396	V→I	466	332	13	3.92	nonsynonymous
Vaccinated	2	BALF	2 dpi	HA	A→G	1615	S→G	539	475	12	2.53	nonsynonymous
Vaccinated	2	BALF	2 dpi	PA	T→A	1465	C→S	489	138	18	13.04	nonsynonymous
Vaccinated	2	BALF	2 dpi	PA	C→T	1871	S→L	624	417	18	4.32	nonsynonymous
Vaccinated	2	BALF	2 dpi	PA-X	A→G	177	E→E	59	579	93	16.06	synonymous
Vaccinated	2	BALF	2 dpi	PB1	G→A	165	W→55*		673	23	3.42	stop_gained
Vaccinated	2	BALF	2 dpi	PB1	T→C	1977	A→A	659	576	23	3.99	synonymous
Vaccinated	2	BALF	2 dpi	PB1	T→C	2220	F→F	740	1002	16	1.6	synonymous
Vaccinated	2	BALF	2 dpi	PB2	C→T	577	L→F	193	494	11	2.23	nonsynonymous
Vaccinated	2	BALF	2 dpi	PB2	C→G	644	T→S	215	476	42	8.82	nonsynonymous
Vaccinated	2	BALF	2 dpi	PB2	G→A	1332	V→V	444	572	13	2.27	synonymous
Vaccinated	2	BALF	2 dpi	PB2	C→T	1467	S→S	489	636	47	7.39	synonymous
Vaccinated	2	BALF	2 dpi	PB2	A→T	1777	S→C	593	601	16	2.66	nonsynonymous
Vaccinated	2	BALF	2 dpi	PB2	T→C	2057	V→A	686	885	11	1.24	nonsynonymous
Vaccinated	2	BALF	2 dpi	PB2	A→G	2239	S→G	747	809	11	1.36	nonsynonymous
Vaccinated	4	BALF	5 dpi	NS1	C→T	259	P→S	87	1887	28	1.48	nonsynonymous
Vaccinated	4	BALF	5 dpi	NS1	G→A	511	D→N	171	2447	42	1.72	nonsynonymous
Vaccinated	4	BALF	5 dpi	NS1	A→G	613	S→G	205	1840	30	1.63	nonsynonymous
Vaccinated	4	BALF	5 dpi	NS1	C→T	20	S→L	7	1011	676	66.86	nonsynonymous
Vaccinated	4	BALF	5 dpi	NS1	G→A	143	S→N	48	1716	19	1.11	nonsynonymous
Vaccinated	4	BALF	5 dpi	M1	G→A	150	P→P	50	1606	17	1.06	synonymous
Vaccinated	4	BALF	5 dpi	M1	A→G	297	L→L	99	2065	54	2.61	synonymous
Vaccinated	4	BALF	5 dpi	NA	G→A	515	R→K	172	473	31	6.55	nonsynonymous
Vaccinated	4	BALF	5 dpi	NA	T→A	1221	S→S	407	345	38	11.01	synonymous
Vaccinated	4	BALF	5 dpi	NP	C→T	405	H→H	135	437	11	2.52	synonymous
Vaccinated	4	BALF	5 dpi	HA	A→G	1266	E→E	422	163	86	52.76	synonymous
Vaccinated	4	BALF	5 dpi	HA	G→A	1475	C→Y	492	162	21	12.96	nonsynonymous
Vaccinated	4	BALF	5 dpi	PA	C→T	1603	H→Y	535	205	101	49.27	nonsynonymous
Vaccinated	4	BALF	5 dpi	PA	T→A	1609	W→R	537	209	30	14.35	nonsynonymous
Vaccinated	4	BALF	5 dpi	PA	T→A	1946	L→Q	649	406	20	4.93	nonsynonymous
Vaccinated	4	BALF	5 dpi	PB1	T→C	1851	D→D	617	228	14	6.14	synonymous
Vaccinated	4	BALF	5 dpi	PB2	A→G	707	Q→R	236	322	11	3.42	nonsynonymous
Vaccinated	4	BALF	5 dpi	PB2	T→C	1199	V→A	400	411	16	3.89	nonsynonymous
Vaccinated	4	BALF	5 dpi	PB2	T→C	1604	M→T	535	444	10	2.25	nonsynonymous
Vaccinated	5	Nasal swab	3 dpi	M2	G→A	747	S→N	20	1686	63	3.74	nonsynonymous
Vaccinated	5	Nasal swab	3 dpi	M2	G→A	761	A→T	25	1784	22	1.23	nonsynonymous
Vaccinated	5	Nasal swab	3 dpi	NP	C→T	438	A→A	146	337	22	6.53	synonymous
Vaccinated	5	Nasal swab	3 dpi	PA	G→A	2096	W→99*	6	1382	22	1.59	stop_gained
Vaccinated	5	Nasal swab	4 dpi	NS1	A→G	316	M→V	106	945	11	1.16	nonsynonymous
Vaccinated	5	Nasal swab	4 dpi	M1	C→T	178	L→L	60	700	60	8.57	synonymous
Vaccinated	5	Nasal swab	4 dpi	PA	G→A	2052	G→G	684	1029	11	1.07	synonymous
Vaccinated	5	Nasal swab	4 dpi	PA-X	T→C	145	S→P	49	411	16	3.89	nonsynonymous
Vaccinated	5	Nasal swab	4 dpi	PB2	T→C	132	A→A	44	426	42	9.86	synonymous
Vaccinated	5	BALF	5 dpi	NS1	G→A	301	D→N	101	1065	11	1.03	nonsynonymous
Vaccinated	5	BALF	5 dpi	NS2	A→G	724	R→R	84	796	29	3.64	synonymous
Vaccinated	5	BALF	5 dpi	NS2	G→A	745	E→E	91	649	16	2.47	synonymous
Vaccinated	5	Nasal swab	5 dpi	M1	C→T	178	L→L	60	262	14	5.34	synonymous
Vaccinated	5	Nasal swab	5 dpi	M1	T→G	432	F→L	144	363	13	3.58	nonsynonymous
Vaccinated	5	BALF	5 dpi	PA	G→A	2010	Q→Q	670	469	11	2.35	synonymous
Vaccinated	5	Nasal swab	5 dpi	PB2	T→C	132	A→A	44	319	22	6.9	synonymous
Vaccinated	5	Nasal swab	5 dpi	PB2	G→C	2032	D→H	678	287	13	4.53	nonsynonymous
Vaccinated	5	BALF	5 dpi	PB2	A→G	1165	R→G	389	187	13	6.95	nonsynonymous
Vaccinated	6	Nasal swab	4 dpi	NS1	C→T	384	I→I	128	1487	32	2.15	synonymous
Vaccinated	6	Nasal swab	4 dpi	NS1	C→T	20	S→L	7	857	647	75.5	nonsynonymous
Vaccinated	6	Nasal swab	4 dpi	NS1	A→G	661	K→E	221	1760	23	1.31	nonsynonymous
Vaccinated	6	Nasal swab	4 dpi	NS1	A→G	420	R→R	140	1681	30	1.78	synonymous
Vaccinated	6	Nasal swab	4 dpi	NS1	G→A	628	G→R	210	1839	78	4.24	nonsynonymous
Vaccinated	6	Nasal swab	4 dpi	M1	T→C	426	A→A	142	1701	32	1.88	synonymous
Vaccinated	6	Nasal swab	4 dpi	M1	C→T	396	Y→Y	132	1874	100	5.34	synonymous
Vaccinated	6	Nasal swab	4 dpi	M2	C→T	771	T→I	28	1352	76	5.62	nonsynonymous
Vaccinated	6	Nasal swab	4 dpi	NA	C→T	1233	S→S	411	172	52	30.23	synonymous
Vaccinated	6	Nasal swab	4 dpi	NP	G→A	709	A→T	237	456	13	2.85	nonsynonymous
Vaccinated	6	Nasal swab	4 dpi	NP	G→A	639	R→R	213	475	321	67.58	synonymous
Vaccinated	6	Nasal swab	4 dpi	HA	G→A	1396	V→I	466	110	28	25.45	nonsynonymous
Vaccinated	6	Nasal swab	4 dpi	PB2	G→A	951	L→L	317	259	20	7.72	synonymous
Vaccinated	6	BALF	5 dpi	M1	T→C	468	D→D	156	1501	21	1.4	synonymous
Vaccinated	6	BALF	5 dpi	NA	G→A	1192	V→I	398	376	21	5.59	nonsynonymous
Vaccinated	6	BALF	5 dpi	NP	T→A	1036	F→I	346	365	27	7.4	nonsynonymous
Vaccinated	6	BALF	5 dpi	HA	G→A	1575	M→I	525	153	34	22.22	nonsynonymous
Vaccinated	6	BALF	5 dpi	PA	T→C	1311	H→H	437	132	14	10.61	synonymous
Vaccinated	6	BALF	5 dpi	PA	C→T	2056	L→L	686	779	12	1.54	synonymous
Vaccinated	6	BALF	5 dpi	PB1	G→A	2232	M→I	744	419	13	3.1	nonsynonymous
Vaccinated	7	Nasal swab	3 dpi	M1	C→T	449	T→I	150	6989	142	2.03	nonsynonymous
Vaccinated	7	Nasal swab	3 dpi	M1	C→T	276	N→N	92	5737	563	9.81	synonymous
Vaccinated	7	Nasal swab	3 dpi	NA	C→T	206	A→V	69	740	24	3.24	nonsynonymous
Vaccinated	7	Nasal swab	3 dpi	NP	A→G	181	I→V	61	1156	24	2.08	nonsynonymous
Vaccinated	7	Nasal swab	3 dpi	NP	G→A	297	R→R	99	1273	184	14.45	synonymous
Vaccinated	7	Nasal swab	3 dpi	NP	A→G	900	G→G	300	1371	14	1.02	synonymous
Vaccinated	7	Nasal swab	3 dpi	NP	A→G	925	N→D	309	1378	14	1.02	nonsynonymous
Vaccinated	7	Nasal swab	3 dpi	NP	C→A	1118	T→K	373	1287	127	9.87	nonsynonymous
Vaccinated	7	Nasal swab	3 dpi	NP	T→C	1161	A→A	387	1180	15	1.27	synonymous
Vaccinated	7	Nasal swab	3 dpi	NP	T→C	1314	S→S	438	926	17	1.84	synonymous
Vaccinated	7	Nasal swab	3 dpi	NP	A→G	1362	E→E	454	978	10	1.02	synonymous
Vaccinated	7	Nasal swab	3 dpi	HA	G→A	390	R→R	130	395	17	4.3	synonymous
Vaccinated	7	Nasal swab	3 dpi	HA	C→A	1003	L→I	335	532	46	8.65	nonsynonymous
Vaccinated	7	Nasal swab	3 dpi	PA	T→A	1465	C→S	489	228	45	19.74	nonsynonymous
Vaccinated	7	Nasal swab	3 dpi	PB1	G→A	399	L→L	133	162	22	13.58	synonymous
Vaccinated	7	Nasal swab	3 dpi	PB1	T→C	2205	I→I	735	930	20	2.15	synonymous
Vaccinated	7	Nasal swab	3 dpi	PB2	T→C	132	A→A	44	497	43	8.65	synonymous
Vaccinated	7	Nasal swab	3 dpi	PB2	C→A	350	T→K	117	543	14	2.58	nonsynonymous
Vaccinated	7	Nasal swab	3 dpi	PB2	A→G	1200	V→V	400	681	21	3.08	synonymous
Vaccinated	7	Nasal swab	3 dpi	PB2	A→G	1572	T→T	524	725	14	1.93	synonymous
Vaccinated	7	Nasal swab	3 dpi	PB2	T→C	1712	L→P	571	791	11	1.39	nonsynonymous
Vaccinated	7	Nasal swab	3 dpi	PB2	A→C	2208	K→N	736	415	12	2.89	nonsynonymous
Vaccinated	7	Nasal swab	4 dpi	NS1	A→G	425	E→G	142	781	40	5.12	nonsynonymous
Vaccinated	7	Nasal swab	4 dpi	NS1	G→A	599	R→K	200	798	55	6.89	nonsynonymous
Vaccinated	7	Nasal swab	4 dpi	NS1	C→A	638	P→Q	213	818	35	4.28	nonsynonymous
Vaccinated	7	Nasal swab	4 dpi	M1	C→T	276	N→N	92	775	79	10.19	synonymous
Vaccinated	7	Nasal swab	4 dpi	NA	A→G	278	K→R	93	138	18	13.04	nonsynonymous
Vaccinated	7	Nasal swab	4 dpi	NP	C→A	1118	T→K	373	104	12	11.54	nonsynonymous
Vaccinated	8	Nasal swab	4 dpi	NS1	G→T	347	C→F	116	622	13	2.09	nonsynonymous
Vaccinated	8	Nasal swab	4 dpi	NS1	T→C	488	L→S	163	833	59	7.08	nonsynonymous
Vaccinated	8	Nasal swab	4 dpi	NP	G→A	190	E→K	64	114	14	12.28	nonsynonymous
Vaccinated	8	Nasal swab	4 dpi	PB1	C→G	2179	R→G	727	164	12	7.32	nonsynonymous
Vaccinated	8	Nasal swab	4 dpi	PB2	A→G	770	Q→R	257	150	16	10.67	nonsynonymous
Vaccinated	8	Nasal swab	4 dpi	PB2	G→A	1065	R→R	355	136	82	60.29	synonymous
Nonvaccinated	9	BALF	2 dpi	M1	G→A	324	T→T	108	2517	87	3.46	synonymous
Nonvaccinated	9	BALF	2 dpi	NA	A→G	887	K→R	296	458	25	5.46	nonsynonymous
Nonvaccinated	9	BALF	2 dpi	NA	A→G	273	Q→Q	91	384	13	3.39	synonymous
Nonvaccinated	9	BALF	2 dpi	NA	G→A	718	V→I	240	513	17	3.31	nonsynonymous
Nonvaccinated	9	BALF	2 dpi	NP	C→A	870	D→E	290	576	24	4.17	nonsynonymous
Nonvaccinated	9	BALF	2 dpi	HA	G→A	1396	V→I	466	212	33	15.57	nonsynonymous
Nonvaccinated	9	BALF	2 dpi	HA	G→A	189	G→G	63	327	36	11.01	synonymous
Nonvaccinated	9	BALF	2 dpi	PA	C→T	1603	H→Y	535	271	17	6.27	nonsynonymous
Nonvaccinated	9	BALF	2 dpi	PB1	A→G	1363	N→D	455	218	25	11.47	nonsynonymous
Nonvaccinated	9	BALF	2 dpi	PB1	G→A	1458	R→R	486	284	30	10.56	synonymous
Nonvaccinated	9	BALF	2 dpi	PB1	T→G	2223	A→A	741	484	13	2.69	synonymous
Nonvaccinated	9	BALF	2 dpi	PB2	A→G	873	G→G	291	426	64	15.02	synonymous
Nonvaccinated	10	BALF	2 dpi	NP	C→T	1059	I→I	353	356	29	8.15	synonymous
Nonvaccinated	10	BALF	2 dpi	PB2	C→T	1676	T→I	559	261	18	6.9	nonsynonymous
Nonvaccinated	11	BALF	2 dpi	NS1	C→T	496	L→F	166	343	19	5.54	nonsynonymous
Nonvaccinated	11	BALF	2 dpi	M1	G→A	280	D→N	94	560	78	13.93	nonsynonymous
Nonvaccinated	11	BALF	2 dpi	M2	C→T	799	H→H	37	447	19	4.25	synonymous
Nonvaccinated	11	BALF	2 dpi	M2	T→C	939	V→A	84	247	10	4.05	nonsynonymous
Nonvaccinated	11	BALF	2 dpi	NP	T→A	1036	F→I	346	196	41	20.92	nonsynonymous
Nonvaccinated	11	BALF	2 dpi	PB2	G→A	878	R→K	293	252	26	10.32	nonsynonymous
Nonvaccinated	12	Nasal swab	3 dpi	NS2	G→A	745	E→E	91	828	31	3.74	synonymous
Nonvaccinated	12	Nasal swab	3 dpi	M1	A→G	534	R→R	178	1717	39	2.27	synonymous
Nonvaccinated	12	Nasal swab	3 dpi	M1	G→A	660	G→G	220	1474	32	2.17	synonymous
Nonvaccinated	12	Nasal swab	3 dpi	M2	G→A	933	S→N	82	637	20	3.14	nonsynonymous
Nonvaccinated	12	Nasal swab	3 dpi	HA	G→A	859	A→T	287	373	48	12.87	nonsynonymous
Nonvaccinated	12	Nasal swab	3 dpi	PA	C→T	1603	H→Y	535	215	14	6.51	nonsynonymous
Nonvaccinated	12	Nasal swab	3 dpi	PA	C→T	1999	L→L	667	399	10	2.51	synonymous
Nonvaccinated	12	Nasal swab	3 dpi	PB2	T→C	132	A→A	44	252	22	8.73	synonymous
Nonvaccinated	12	Nasal swab	3 dpi	PB2	G→A	1605	M→I	535	502	38	7.57	nonsynonymous
Nonvaccinated	12	Nasal swab	3 dpi	PB2	A→C	1750	I→L	584	567	10	1.76	nonsynonymous
Nonvaccinated	12	Nasal swab	4 dpi	NS1	A→G	566	D→G	189	390	22	5.64	nonsynonymous
Nonvaccinated	12	Nasal swab	4 dpi	M1	T→C	442	C→R	148	348	10	2.87	nonsynonymous
Nonvaccinated	12	Nasal swab	4 dpi	PA	G→T	1933	V→L	645	262	13	4.96	nonsynonymous
Nonvaccinated	12	Nasal swab	4 dpi	PA	T→C	1972	F→L	658	328	15	4.57	nonsynonymous
Nonvaccinated	12	Nasal swab	4 dpi	PA-X	T→C	142	Y→H	48	158	31	19.62	nonsynonymous
Nonvaccinated	12	Nasal swab	4 dpi	PB2	A→G	2125	S→G	709	267	13	4.87	nonsynonymous
Nonvaccinated	12	Nasal swab	4 dpi	PB2	G→A	1605	M→I	535	284	21	7.39	nonsynonymous
Nonvaccinated	12	Nasal swab	5 dpi	NS1	C→T	315	L→L	105	1035	25	2.42	synonymous
Nonvaccinated	12	Nasal swab	5 dpi	NS1	C→T	386	T→I	129	685	27	3.94	nonsynonymous
Nonvaccinated	12	BALF	5 dpi	NS1	G→A	143	S→N	48	3957	42	1.06	nonsynonymous
Nonvaccinated	12	BALF	5 dpi	NS1	T→C	144	S→S	48	4005	44	1.1	synonymous
Nonvaccinated	12	BALF	5 dpi	NS1	C→T	174	T→T	58	3764	74	1.97	synonymous
Nonvaccinated	12	BALF	5 dpi	NS1	A→G	183	G→G	61	3812	81	2.12	synonymous
Nonvaccinated	12	BALF	5 dpi	NS1	T→C	204	I→I	68	3750	55	1.47	synonymous
Nonvaccinated	12	BALF	5 dpi	NS1	C→A	205	L→M	69	3757	57	1.52	nonsynonymous
Nonvaccinated	12	BALF	5 dpi	NS1	G→A	207	L→L	69	3754	57	1.52	synonymous
Nonvaccinated	12	BALF	5 dpi	NS1	A→G	215	E→G	72	3906	67	1.72	nonsynonymous
Nonvaccinated	12	BALF	5 dpi	NS1	A→G	225	E→E	75	3996	51	1.28	synonymous
Nonvaccinated	12	BALF	5 dpi	NS1	C→T	229	L→F	77	4092	42	1.03	nonsynonymous
Nonvaccinated	12	BALF	5 dpi	NS1	A→C	235	I→L	79	4204	58	1.38	nonsynonymous
Nonvaccinated	12	BALF	5 dpi	NS1	G→A	256	A→T	86	4498	59	1.31	nonsynonymous
Nonvaccinated	12	BALF	5 dpi	NS1	C→T	259	P→S	87	4547	61	1.34	nonsynonymous
Nonvaccinated	12	BALF	5 dpi	NS1	G→A	291	E→E	97	4592	50	1.09	synonymous
Nonvaccinated	12	BALF	5 dpi	NS1	G→A	300	R→R	100	4794	58	1.21	synonymous
Nonvaccinated	12	BALF	5 dpi	NS1	C→A	309	F→L	103	4966	61	1.23	nonsynonymous
Nonvaccinated	12	BALF	5 dpi	NS1	A→G	327	Q→Q	109	4919	54	1.1	synonymous
Nonvaccinated	12	BALF	5 dpi	NS1	A→G	330	K→K	110	4889	59	1.21	synonymous
Nonvaccinated	12	BALF	5 dpi	NS1	C→T	340	P→S	114	4795	66	1.38	nonsynonymous
Nonvaccinated	12	BALF	5 dpi	NS1	T→C	343	F→L	115	4733	99	2.09	nonsynonymous
Nonvaccinated	12	BALF	5 dpi	NS1	C→A	380	T→N	127	3600	47	1.31	nonsynonymous
Nonvaccinated	12	BALF	5 dpi	NS1	C→A	381	T→T	127	3522	46	1.31	synonymous
Nonvaccinated	12	BALF	5 dpi	NS1	A→G	396	A→A	132	3553	43	1.21	synonymous
Nonvaccinated	12	BALF	5 dpi	NS1	A→G	409	I→V	137	3819	51	1.34	nonsynonymous
Nonvaccinated	12	BALF	5 dpi	NS1	A→G	416	D→G	139	3846	45	1.17	nonsynonymous
Nonvaccinated	12	BALF	5 dpi	NS1	C→T	417	D→D	139	3864	46	1.19	synonymous
Nonvaccinated	12	BALF	5 dpi	NS1	T→C	429	T→T	143	4251	64	1.51	synonymous
Nonvaccinated	12	BALF	5 dpi	NS1	A→G	453	T→T	151	4608	76	1.65	synonymous
Nonvaccinated	12	BALF	5 dpi	NS1	A→G	486	P→P	162	5013	71	1.42	synonymous
Nonvaccinated	12	BALF	5 dpi	NS1	G→A	511	D→N	171	5084	99	1.95	nonsynonymous
Nonvaccinated	12	BALF	5 dpi	NS1	G→A	571	A→T	191	4447	69	1.55	nonsynonymous
Nonvaccinated	12	BALF	5 dpi	NS1	G→A	604	A→T	202	4207	90	2.14	nonsynonymous
Nonvaccinated	12	BALF	5 dpi	NS1	C→A	642	F→L	214	4283	65	1.52	nonsynonymous
Nonvaccinated	12	BALF	5 dpi	NS1	C→T	643	P→S	215	4139	65	1.57	nonsynonymous
Nonvaccinated	12	BALF	5 dpi	NS1	A→G	650	K→R	217	4137	52	1.26	nonsynonymous
Nonvaccinated	12	BALF	5 dpi	NS1	C→T	652	Q→18*	2	4056	52	1.28	stop_gained
Nonvaccinated	12	BALF	5 dpi	NS1	A→G	685	K→E	229	3873	86	2.22	nonsynonymous
Nonvaccinated	12	BALF	5 dpi	NS2	G→A	552	G→D	27	4400	99	2.25	nonsynonymous
Nonvaccinated	12	BALF	5 dpi	NS2	T→C	570	M→T	33	4485	74	1.65	nonsynonymous
Nonvaccinated	12	BALF	5 dpi	NS2	G→A	719	V→M	83	3573	64	1.79	nonsynonymous
Nonvaccinated	12	BALF	5 dpi	NS2	A→G	733	L→L	87	3491	61	1.75	synonymous
Nonvaccinated	12	BALF	5 dpi	NS2	A→T	737	I→L	89	3466	45	1.3	nonsynonymous
Nonvaccinated	12	BALF	5 dpi	NS2	A→G	757	E→E	95	2938	43	1.46	synonymous
Nonvaccinated	12	BALF	5 dpi	NS2	T→C	769	F→F	99	2613	38	1.45	synonymous
Nonvaccinated	12	BALF	5 dpi	NS2	T→A	817	T→T	115	1387	15	1.08	synonymous
Nonvaccinated	12	BALF	5 dpi	M1	G→A	150	P→P	50	3470	50	1.44	synonymous
Nonvaccinated	12	BALF	5 dpi	M1	C→T	178	L→L	60	3588	45	1.25	synonymous
Nonvaccinated	12	BALF	5 dpi	M1	T→G	427	S→A	143	4969	60	1.21	nonsynonymous
Nonvaccinated	12	BALF	5 dpi	M1	T→C	186	F→F	62	3562	43	1.21	synonymous
Nonvaccinated	12	BALF	5 dpi	M1	T→C	240	V→V	80	3843	47	1.22	synonymous
Nonvaccinated	12	BALF	5 dpi	M1	T→G	270	P→P	90	4408	44	1	synonymous
Nonvaccinated	12	BALF	5 dpi	M1	A→G	342	E→E	114	4437	45	1.01	synonymous
Nonvaccinated	12	BALF	5 dpi	M1	C→T	366	G→G	122	4488	50	1.11	synonymous
Nonvaccinated	12	BALF	5 dpi	M1	T→A	369	A→A	123	4513	48	1.06	synonymous
Nonvaccinated	12	BALF	5 dpi	M1	T→C	399	N→N	133	5185	76	1.47	synonymous
Nonvaccinated	12	BALF	5 dpi	M2	A→G	779	N→D	31	3661	66	1.8	nonsynonymous
Nonvaccinated	12	Nasal swab	5 dpi	NA	A→G	486	E→E	162	203	16	7.88	synonymous
Nonvaccinated	12	BALF	5 dpi	NA	C→T	1023	N→N	341	806	37	4.59	synonymous
Nonvaccinated	12	Nasal swab	5 dpi	NP	A→G	1347	E→E	449	128	12	9.38	synonymous
Nonvaccinated	12	BALF	5 dpi	NP	T→A	1036	F→I	346	1114	15	1.35	nonsynonymous
Nonvaccinated	12	BALF	5 dpi	NP	T→C	1371	S→S	457	895	26	2.9	synonymous
Nonvaccinated	12	Nasal swab	5 dpi	HA	T→C	63	C→C	21	106	35	33.02	synonymous
Nonvaccinated	12	Nasal swab	5 dpi	HA	C→T	299	P→L	100	124	11	8.87	nonsynonymous
Nonvaccinated	12	Nasal swab	5 dpi	HA	G→A	678	R→R	226	158	15	9.49	synonymous
Nonvaccinated	12	BALF	5 dpi	PA	A→C	1478	E→A	493	581	11	1.89	nonsynonymous
Nonvaccinated	12	BALF	5 dpi	PA	A→G	1878	K→K	626	658	16	2.43	synonymous
Nonvaccinated	12	BALF	5 dpi	PA	C→A	1893	G→G	631	650	20	3.08	synonymous
Nonvaccinated	12	BALF	5 dpi	PA	G→A	1971	G→G	657	1008	109	10.81	synonymous
Nonvaccinated	12	BALF	5 dpi	PA	G→A	1995	L→L	665	1043	117	11.22	synonymous
Nonvaccinated	12	BALF	5 dpi	PA	C→T	2025	N→N	675	1137	137	12.05	synonymous
Nonvaccinated	12	BALF	5 dpi	PA	C→T	2056	L→L	686	1195	161	13.47	synonymous
Nonvaccinated	12	BALF	5 dpi	PA	T→C	2109	N→N	703	940	131	13.94	synonymous
Nonvaccinated	12	BALF	5 dpi	PA-X	A→G	168	E→E	56	501	42	8.38	synonymous
Nonvaccinated	12	BALF	5 dpi	PA-X	G→A	196	G→S	66	507	33	6.51	nonsynonymous
Nonvaccinated	12	Nasal swab	5 dpi	PB1	A→G	2104	S→G	702	136	18	13.24	nonsynonymous
Nonvaccinated	12	BALF	5 dpi	PB1	T→A	281	F→Y	94	313	19	6.07	nonsynonymous
Nonvaccinated	12	BALF	5 dpi	PB1	G→A	444	E→E	148	257	152	59.14	synonymous
Nonvaccinated	12	BALF	5 dpi	PB1	T→A	1953	P→P	651	580	12	2.07	synonymous
Nonvaccinated	12	BALF	5 dpi	PB1	T→C	1986	T→T	662	616	21	3.41	synonymous
Nonvaccinated	12	BALF	5 dpi	PB1	T→C	2034	S→S	678	708	44	6.21	synonymous
Nonvaccinated	12	BALF	5 dpi	PB1	T→C	2067	Y→Y	689	800	51	6.38	synonymous
Nonvaccinated	12	BALF	5 dpi	PB1	G→A	2073	K→K	691	791	63	7.96	synonymous
Nonvaccinated	12	BALF	5 dpi	PB1	T→C	2115	Y→Y	705	1041	170	16.33	synonymous
Nonvaccinated	12	BALF	5 dpi	PB1	T→C	2190	F→F	730	953	161	16.89	synonymous
Nonvaccinated	12	BALF	5 dpi	PB1	T→C	2237	I→T	746	706	11	1.56	nonsynonymous
Nonvaccinated	12	BALF	5 dpi	PB1	C→T	2257	L→F	753	524	79	15.08	nonsynonymous
Nonvaccinated	12	BALF	5 dpi	PB1	T→C	1962	S→S	654	579	13	2.25	synonymous
Nonvaccinated	12	BALF	5 dpi	PB1-F2	A→G	162	D→G	23	578	70	12.11	nonsynonymous
Nonvaccinated	12	BALF	5 dpi	PB1-F2	C→T	174	T→I	27	557	52	9.34	nonsynonymous
Nonvaccinated	12	BALF	5 dpi	PB1-F2	A→G	186	E→G	31	552	55	9.96	nonsynonymous
Nonvaccinated	12	BALF	5 dpi	PB1-F2	C→T	264	S→F	57	371	31	8.36	nonsynonymous
Nonvaccinated	12	BALF	5 dpi	PB1-F2	A→G	303	E→G	70	337	18	5.34	nonsynonymous
Nonvaccinated	12	Nasal swab	5 dpi	PB2	G→A	1605	M→I	535	166	24	14.46	nonsynonymous
Nonvaccinated	12	BALF	5 dpi	PB2	A→G	228	I→M	76	1446	102	7.05	nonsynonymous
Nonvaccinated	12	BALF	5 dpi	PB2	G→A	239	R→K	80	1429	112	7.84	nonsynonymous
Nonvaccinated	12	BALF	5 dpi	PB2	G→A	264	R→R	88	1384	86	6.21	synonymous
Nonvaccinated	12	BALF	5 dpi	PB2	C→T	336	P→P	112	1449	15	1.04	synonymous
Nonvaccinated	12	BALF	5 dpi	PB2	G→A	878	R→K	293	1462	15	1.03	nonsynonymous
Nonvaccinated	12	BALF	5 dpi	PB2	G→A	1317	Q→Q	439	1776	21	1.18	synonymous
Nonvaccinated	12	BALF	5 dpi	PB2	G→A	1998	T→T	666	1661	47	2.83	synonymous
Nonvaccinated	12	BALF	5 dpi	PB2	G→A	2010	K→K	670	1652	57	3.45	synonymous
Nonvaccinated	12	BALF	5 dpi	PB2	T→C	2034	D→D	678	1640	71	4.33	synonymous
Nonvaccinated	12	BALF	5 dpi	PB2	T→A	2055	G→G	685	1622	94	5.8	synonymous
Nonvaccinated	12	BALF	5 dpi	PB2	T→C	2127	S→S	709	1460	143	9.79	synonymous
Nonvaccinated	12	BALF	5 dpi	PB2	G→A	117	Q→Q	39	1404	229	16.31	synonymous
Nonvaccinated	12	BALF	5 dpi	PB2	A→G	162	K→K	54	1359	160	11.77	synonymous
Nonvaccinated	13	Nasal swab	3 dpi	NS1	C→T	167	P→L	56	917	16	1.74	nonsynonymous
Nonvaccinated	13	Nasal swab	3 dpi	NS2	G→A	799	V→V	109	337	60	17.8	synonymous
Nonvaccinated	13	Nasal swab	3 dpi	M1	A→G	665	H→R	222	1285	20	1.56	nonsynonymous
Nonvaccinated	13	Nasal swab	3 dpi	M1	C→T	506	T→I	169	1420	93	6.55	nonsynonymous
Nonvaccinated	13	Nasal swab	3 dpi	M1	G→T	538	V→L	180	1454	39	2.68	nonsynonymous
Nonvaccinated	13	Nasal swab	3 dpi	M2	A→G	869	R→G	61	919	27	2.94	nonsynonymous
Nonvaccinated	13	Nasal swab	3 dpi	NA	G→A	123	E→E	41	123	17	13.82	synonymous
Nonvaccinated	13	Nasal swab	3 dpi	NA	A→G	887	K→R	296	264	17	6.44	nonsynonymous
Nonvaccinated	13	Nasal swab	3 dpi	NA	C→T	1230	F→F	410	197	42	21.32	synonymous
Nonvaccinated	13	Nasal swab	3 dpi	PB2	C→A	426	R→R	142	113	13	11.5	synonymous
Nonvaccinated	13	Nasal swab	3 dpi	PB2	A→C	926	D→A	309	112	16	14.29	nonsynonymous
Nonvaccinated	13	Nasal swab	3 dpi	PB2	A→G	2022	A→A	674	133	10	7.52	synonymous
Nonvaccinated	13	Nasal swab	4 dpi	NS2	C→T	707	L→L	79	597	75	12.56	synonymous
Nonvaccinated	13	Nasal swab	4 dpi	NS2	G→A	799	V→V	109	260	37	14.23	synonymous
Nonvaccinated	13	BALF	5 dpi	NS1	T→C	153	G→G	51	1584	19	1.2	synonymous
Nonvaccinated	13	Nasal swab	5 dpi	NS2	G→A	799	V→V	109	853	161	18.87	synonymous
Nonvaccinated	13	Nasal swab	5 dpi	M1	G→A	620	S→N	207	2365	88	3.72	nonsynonymous
Nonvaccinated	13	Nasal swab	5 dpi	NA	A→G	887	K→R	296	473	22	4.65	nonsynonymous
Nonvaccinated	13	Nasal swab	5 dpi	NA	A→G	1049	K→R	350	430	12	2.79	nonsynonymous
Nonvaccinated	13	Nasal swab	5 dpi	NP	A→T	679	K→27*	2	551	15	2.72	stop_gained
Nonvaccinated	13	BALF	5 dpi	NP	T→A	1036	F→I	346	319	19	5.96	nonsynonymous
Nonvaccinated	13	Nasal swab	5 dpi	HA	A→G	514	N→D	172	230	17	7.39	nonsynonymous
Nonvaccinated	13	Nasal swab	5 dpi	HA	C→T	1221	F→F	407	173	18	10.4	synonymous
Nonvaccinated	13	Nasal swab	5 dpi	HA	T→C	1362	F→F	454	131	10	7.63	synonymous
Nonvaccinated	13	Nasal swab	5 dpi	PA	A→C	1478	E→A	493	176	11	6.25	nonsynonymous
Nonvaccinated	13	Nasal swab	5 dpi	PA	C→T	1603	H→Y	535	148	17	11.49	nonsynonymous
Nonvaccinated	13	Nasal swab	5 dpi	PA	C→A	2033	P→H	678	1089	16	1.47	nonsynonymous
Nonvaccinated	13	Nasal swab	5 dpi	PA	C→T	1823	T→I	608	330	19	5.76	nonsynonymous
Nonvaccinated	13	Nasal swab	5 dpi	PB1	G→A	2073	K→K	691	857	11	1.28	synonymous
Nonvaccinated	13	Nasal swab	5 dpi	PB1-F2	C→T	167	Q→25*		789	19	2.41	stop_gained
Nonvaccinated	13	Nasal swab	5 dpi	PB1-F2	C→T	254	Q→54*		235	12	5.11	stop_gained
Nonvaccinated	13	Nasal swab	5 dpi	PB2	G→A	265	V→M	89	494	15	3.04	nonsynonymous
Nonvaccinated	13	Nasal swab	5 dpi	PB2	A→G	1932	G→G	644	616	11	1.79	synonymous
Nonvaccinated	14	Nasal swab	3 dpi	M1	C→T	584	S→L	195	2436	40	1.64	nonsynonymous
Nonvaccinated	14	Nasal swab	3 dpi	NA	C→T	372	C→C	124	262	17	6.49	synonymous
Nonvaccinated	14	Nasal swab	3 dpi	NA	A→G	595	K→E	199	332	13	3.92	nonsynonymous
Nonvaccinated	14	Nasal swab	3 dpi	NA	A→G	1067	D→G	356	299	10	3.34	nonsynonymous
Nonvaccinated	14	Nasal swab	3 dpi	NA	G→A	1209	R→R	403	213	27	12.68	synonymous
Nonvaccinated	14	Nasal swab	3 dpi	NP	T→C	66	A→A	22	342	238	69.59	synonymous
Nonvaccinated	14	Nasal swab	3 dpi	NP	C→T	792	L→L	264	430	10	2.33	synonymous
Nonvaccinated	14	Nasal swab	3 dpi	NP	A→G	1053	K→K	351	392	15	3.83	synonymous
Nonvaccinated	14	Nasal swab	3 dpi	PA-X	G→A	141	M→I	47	667	26	3.9	nonsynonymous
Nonvaccinated	14	Nasal swab	3 dpi	PA-X	T→C	151	F→L	51	639	24	3.76	nonsynonymous
Nonvaccinated	14	Nasal swab	4 dpi	M2	G→A	896	E→K	70	1486	15	1.01	nonsynonymous
Nonvaccinated	14	Nasal swab	4 dpi	NA	A→G	887	K→R	296	309	11	3.56	nonsynonymous
Nonvaccinated	14	Nasal swab	4 dpi	NA	G→A	1209	R→R	403	301	32	10.63	synonymous
Nonvaccinated	14	Nasal swab	4 dpi	NP	C→A	516	L→L	172	616	20	3.25	synonymous
Nonvaccinated	14	Nasal swab	4 dpi	HA	T→C	460	S→P	154	293	20	6.83	nonsynonymous
Nonvaccinated	14	Nasal swab	4 dpi	HA	G→A	873	E→E	291	419	113	26.97	synonymous
Nonvaccinated	14	Nasal swab	4 dpi	PA	C→T	861	A→A	287	149	53	35.57	synonymous
Nonvaccinated	14	Nasal swab	4 dpi	PB1	A→G	2206	K→E	736	812	26	3.2	nonsynonymous
Nonvaccinated	14	BALF	5 dpi	M1	C→T	727	R→W	243	345	53	15.36	nonsynonymous
Nonvaccinated	14	BALF	5 dpi	PA	T→A	1919	L→40*	6	430	68	15.81	stop_gained
Nonvaccinated	14	BALF	5 dpi	PB2	T→C	825	D→D	275	115	12	10.43	synonymous
Nonvaccinated	15	Nasal swab	3 dpi	NS1	G→A	279	M→I	93	907	23	2.54	nonsynonymous
Nonvaccinated	15	153dpi	3 dpi	NS1	G→A	300	R→R	100	1001	18	1.8	synonymous
Nonvaccinated	15	153dpi	3 dpi	NS1	G→A	535	G→R	179	948	11	1.16	nonsynonymous
Nonvaccinated	15	153dpi	3 dpi	M1	C→T	685	L→L	229	951	11	1.16	synonymous
Nonvaccinated	15	153dpi	3 dpi	M1	A→G	540	V→V	180	1185	17	1.43	synonymous
Nonvaccinated	15	153dpi	3 dpi	M2	A→G	835	K→K	49	724	13	1.8	synonymous
Nonvaccinated	15	153dpi	3 dpi	PA	C→T	1603	H→Y	535	110	27	24.55	nonsynonymous
Nonvaccinated	15	153dpi	5 dpi	NS1	G→A	535	G→R	179	649	19	2.93	nonsynonymous
Nonvaccinated	15	153dpi	5 dpi	NS1	G→A	300	R→R	100	697	32	4.59	synonymous
Nonvaccinated	15	153dpi	5 dpi	M1	A→C	382	M→L	128	575	12	2.09	nonsynonymous
Nonvaccinated	15	153dpi	5 dpi	M1	C→T	396	Y→Y	132	681	12	1.76	synonymous
Nonvaccinated	15	153dpi	5 dpi	M1	C→T	685	L→L	229	548	16	2.92	synonymous
Nonvaccinated	15	153dpi	5 dpi	PA	C→T	2032	P→S	678	412	12	2.91	nonsynonymous
Nonvaccinated	16	153dpi	3 dpi	NS1	G→A	274	D→N	92	3570	40	1.12	nonsynonymous
Nonvaccinated	16	153dpi	3 dpi	NS1	C→T	335	A→V	112	3881	58	1.49	nonsynonymous
Nonvaccinated	16	153dpi	3 dpi	NS1	C→A	395	A→E	132	2857	44	1.54	nonsynonymous
Nonvaccinated	16	153dpi	3 dpi	NS1	A→G	435	I→M	145	3471	126	3.63	nonsynonymous
Nonvaccinated	16	153dpi	3 dpi	NS1	A→G	216	E→E	72	3089	173	5.6	synonymous
Nonvaccinated	16	153dpi	3 dpi	NS2	T→C	712	I→I	80	2900	43	1.48	synonymous
Nonvaccinated	16	153dpi	3 dpi	M1	G→A	488	R→K	163	3549	80	2.25	nonsynonymous
Nonvaccinated	16	153dpi	3 dpi	M2	G→A	933	S→N	82	1593	26	1.63	nonsynonymous
Nonvaccinated	16	153dpi	3 dpi	NA	C→T	235	P→S	79	366	19	5.19	nonsynonymous
Nonvaccinated	16	153dpi	3 dpi	NA	A→C	862	R→R	288	565	25	4.42	synonymous
Nonvaccinated	16	153dpi	3 dpi	HA	C→T	613	Q→05*	2	466	13	2.79	stop_gained
Nonvaccinated	16	153dpi	3 dpi	HA	A→G	1119	E→E	373	456	21	4.61	synonymous
Nonvaccinated	16	153dpi	3 dpi	HA	G→A	1396	V→I	466	370	37	10	nonsynonymous
Nonvaccinated	16	153dpi	3 dpi	PA	C→T	858	D→D	286	125	29	23.2	synonymous
Nonvaccinated	16	153dpi	3 dpi	PA	G→A	1105	A→T	369	143	16	11.19	nonsynonymous
Nonvaccinated	16	153dpi	3 dpi	PA	A→C	1478	E→A	493	274	11	4.01	nonsynonymous
Nonvaccinated	16	153dpi	3 dpi	PA	A→G	1524	R→R	508	282	16	5.67	synonymous
Nonvaccinated	16	153dpi	3 dpi	PA	C→T	1603	H→Y	535	328	34	10.37	nonsynonymous
Nonvaccinated	16	153dpi	3 dpi	PA	G→A	1966	E→K	656	1248	18	1.44	nonsynonymous
Nonvaccinated	16	153dpi	3 dpi	PA-X	G→A	180	S→S	60	271	12	4.43	synonymous
Nonvaccinated	16	153dpi	3 dpi	PB1	C→T	188	A→V	63	330	37	11.21	nonsynonymous
Nonvaccinated	16	153dpi	3 dpi	PB1-F2	A→G	144	N→S	17	438	21	4.79	nonsynonymous
Nonvaccinated	16	153dpi	3 dpi	PB2	T→A	204	P→P	68	411	14	3.41	synonymous
Nonvaccinated	16	153dpi	3 dpi	PB2	A→G	1377	G→G	459	507	16	3.16	synonymous
Nonvaccinated	16	153dpi	3 dpi	PB2	A→G	2207	K→R	736	646	27	4.18	nonsynonymous
Nonvaccinated	16	153dpi	3 dpi	PB2	G→A	1918	V→I	640	605	38	6.28	nonsynonymous
Nonvaccinated	16	153dpi	4 dpi	NS1	A→G	216	E→E	72	3167	119	3.76	synonymous
Nonvaccinated	16	153dpi	4 dpi	NS1	A→G	275	D→G	92	3394	38	1.12	nonsynonymous
Nonvaccinated	16	153dpi	4 dpi	NS1	A→G	435	I→M	145	3304	47	1.42	nonsynonymous
Nonvaccinated	16	153dpi	4 dpi	NS1	T→G	513	D→E	171	3632	45	1.24	nonsynonymous
Nonvaccinated	16	153dpi	4 dpi	NA	T→C	1280	I→T	427	600	29	4.83	nonsynonymous
Nonvaccinated	16	153dpi	4 dpi	NA	G→A	321	R→R	107	529	10	1.89	synonymous
Nonvaccinated	16	153dpi	4 dpi	NP	C→A	595	R→R	199	852	11	1.29	synonymous
Nonvaccinated	16	153dpi	4 dpi	NP	G→A	1026	R→R	342	827	12	1.45	synonymous
Nonvaccinated	16	153dpi	4 dpi	NP	A→G	1362	E→E	454	726	24	3.31	synonymous
Nonvaccinated	16	153dpi	4 dpi	PA	C→T	858	D→D	286	166	13	7.83	synonymous
Nonvaccinated	16	153dpi	4 dpi	PA	G→A	1891	G→S	631	1033	13	1.26	nonsynonymous
Nonvaccinated	16	153dpi	4 dpi	PB1	A→T	1708	T→S	570	335	13	3.88	nonsynonymous
Nonvaccinated	16	153dpi	4 dpi	PB1	C→T	2165	A→V	722	1061	16	1.51	nonsynonymous
Nonvaccinated	16	153dpi	4 dpi	PB1	A→T	2233	K→45*	7	929	11	1.18	stop_gained
Nonvaccinated	16	153dpi	4 dpi	PB2	G→A	763	V→I	255	660	20	3.03	nonsynonymous
Nonvaccinated	16	153dpi	4 dpi	PB2	A→C	2100	E→D	700	1268	17	1.34	nonsynonymous
Nonvaccinated	16	153dpi	4 dpi	PB2	C→T	2249	A→V	750	777	12	1.54	nonsynonymous
Nonvaccinated	16	153dpi	5 dpi	NS1	A→G	216	E→E	72	1328	30	2.26	synonymous
Nonvaccinated	16	153dpi	5 dpi	NS1	C→A	399	N→K	133	1099	12	1.09	nonsynonymous
Nonvaccinated	16	153dpi	5 dpi	M2	G→A	896	E→K	70	1159	13	1.12	nonsynonymous
Nonvaccinated	16	153dpi	5 dpi	M2	A→G	912	E→G	75	981	87	8.87	nonsynonymous
Nonvaccinated	16	153dpi	5 dpi	NP	A→G	1103	N→S	368	372	45	12.1	nonsynonymous
Nonvaccinated	16	153dpi	5 dpi	HA	G→A	1396	V→I	466	107	11	10.28	nonsynonymous
Nonvaccinated	16	153dpi	5 dpi	PA	C→T	1603	H→Y	535	130	35	26.92	nonsynonymous
Nonvaccinated	16	153dpi	5 dpi	PB1	G→A	1715	R→K	572	128	19	14.84	nonsynonymous
Nonvaccinated	16	153dpi	5 dpi	PB1	G→A	2155	V→I	719	466	13	2.79	nonsynonymous
Nonvaccinated	16	153dpi	5 dpi	PB2	G→A	259	D→N	87	256	13	5.08	nonsynonymous
Nonvaccinated	16	153dpi	5 dpi	PB2	A→G	348	K→K	116	267	13	4.87	synonymous
Nonvaccinated	16	153dpi	9 dpi	NS1	T→C	251	V→A	84	1143	17	1.49	nonsynonymous
Nonvaccinated	16	153dpi	9 dpi	NS2	G→A	713	E→K	81	1133	86	7.59	nonsynonymous
Nonvaccinated	16	153dpi	9 dpi	M1	A→G	254	N→S	85	1404	16	1.14	nonsynonymous
Nonvaccinated	16	153dpi	9 dpi	M1	C→T	336	A→A	112	1553	95	6.12	synonymous
Nonvaccinated	16	153dpi	9 dpi	M2	A→G	858	Y→C	57	1156	15	1.3	nonsynonymous
Nonvaccinated	16	153dpi	9 dpi	M2	A→G	889	G→G	67	1037	12	1.16	synonymous
Nonvaccinated	16	153dpi	9 dpi	M2	A→G	912	E→G	75	875	148	16.91	nonsynonymous
Nonvaccinated	16	153dpi	9 dpi	NA	C→A	893	S→Y	298	222	70	31.53	nonsynonymous
Nonvaccinated	16	153dpi	9 dpi	HA	C→T	303	N→N	101	109	18	16.51	synonymous
Nonvaccinated	16	153dpi	9 dpi	HA	C→G	922	P→A	308	153	60	39.22	nonsynonymous
Nonvaccinated	16	153dpi	9 dpi	PB2	A→G	452	H→R	151	238	22	9.24	nonsynonymous
Nonvaccinated	16	153dpi	9 dpi	PB2	T→C	1404	T→T	468	307	13	4.23	synonymous
